# Supplementary material for: Human determinants of age-dependent patterns of death from infection
Source: Immunity. Author manuscript; Available in PMC 2024 Aug 26. (PMC11345826; doi:10.1016/j.immuni.2024.05.020)
Supplement: Supp.Tables [file NIHMS2003591-supplement-Supp_Tables.xlsx]

## Sheet: ST1
Supplementary Table 1: Raw mortality data for Figure 1
Fig 1A: overall mortality observed in Breslau in 1690 (adapted from ref 19) and tuberculosis-specific rates observed in the USA in 1900 (ref 20)
Age in yrs	Breslau (1690)	TB in USA (1900)
<1	0.281099	0.0031
1-4	0.0488764	0.0011
5-14	0.0143855	0.00036
15-24	0.00799347	0.002
25-34	0.0140071	0.0029
35-44	0.0191753	0.0025
45-54	0.0267857	0.0021
55-64	0.0348432	0.0022
65-74	0.055615	0.0026
Fig1B: Specific mortality rates for three infectious conditions defined by the WHO in 2019 (https://www.who.int/data/gho/data/themes/mortality-and-global-health-estimates/ghe-leading-causes-of-death)
Age	Diarrheal diseases	Encephalitis	Respiratory infections
<1 mo	0.00137008	0.000325424	0.013321
1-59 mo	0.000548325	1.57651e-05	0.00089075
5-14 yr	9.95843e-05	6.49905e-06	4.30441e-05
15-29 yr	3.88042e-05	3.65918e-06	2.32809e-05
30-49 yr	4.31876e-05	4.86332e-06	5.80945e-05
50-59 yr	0.00010718	8.07553e-06	0.000168009
60-69 yr	0.000291921	1.77221e-05	0.000463796
> 70 yr	0.00134283	4.87744e-05	0.00279708
Fig 1C: Specific mortality rates for five of the 14 most lethal bacterial diseases worldwide (ref 24) from the Institute for Health Metrics and Evaluation (IHME), Seattle, USA (https://vizhub.healthdata.org/gbd-results/)
Age	Streptococcus pneumoniae	Staphylococcus aureus	Salmonella typhi	Klebsiella pneumoniae	Neisseria meningitidis	Escherichia coli	Pseudomonas aeruginosa
Neonatal	0.00797314	0.00783649	0.00353705	0.0121218	0.00244028	0.00851551	0.00676135
Post Neonatal	0.0011695	0.000377213	5.40681e-05	0.000408473	0.000227378	0.00030283	0.000168686
1-4	0.000156004	5.20059e-05	4.22272e-05	5.82847e-05	3.04127e-05	4.6703e-05	2.19724e-05
5-9	1.84798e-05	1.06775e-05	3.97062e-05	8.33519e-06	6.35761e-06	7.8075e-06	4.23926e-06
10-14	1.13647e-05	7.69763e-06	3.59201e-05	6.10333e-06	5.1487e-06	5.61413e-06	3.14127e-06
15-19	1.20977e-05	1.08094e-05	2.70912e-05	8.28305e-06	6.84965e-06	9.02939e-06	4.77789e-06
20-24	1.32799e-05	1.2607e-05	1.69728e-05	8.85881e-06	6.66396e-06	1.06332e-05	5.46824e-06
25-29	1.42459e-05	1.41167e-05	1.11641e-05	9.07603e-06	6.05728e-06	1.12879e-05	5.99795e-06
30-34	1.70848e-05	1.82868e-05	8.08601e-06	1.08764e-05	6.86225e-06	1.43638e-05	7.72379e-06
35-39	2.33422e-05	2.6987e-05	7.16537e-06	1.55622e-05	9.12156e-06	2.17636e-05	1.15822e-05
40-44	3.13302e-05	3.98529e-05	7.45426e-06	2.22125e-05	1.22365e-05	3.27935e-05	1.74546e-05
45-49	4.35923e-05	5.9967e-05	8.92708e-06	3.2459e-05	1.78018e-05	4.8985e-05	2.65519e-05
50-54	4.68117e-05	9.91547e-05	5.49729e-06	6.88894e-05	7.11227e-06	8.27926e-05	4.98585e-05
55-59	7.50949e-05	0.000157543	6.88255e-06	0.00010733	1.06607e-05	0.000128725	7.92746e-05
60-64	0.00012598	0.000248118	8.81078e-06	0.000165922	1.57989e-05	0.00019709	0.000124634
65-69	0.000198621	0.000373546	1.11826e-05	0.000243049	2.27274e-05	0.00028792	0.000186918
70-74	0.00027844	0.000576623	1.06581e-05	0.000394972	1.68195e-05	0.000547812	0.000302136
75-79	0.00045044	0.000900058	1.38099e-05	0.000590141	2.26263e-05	0.000834828	0.000463513
80-84	0.000777729	0.00151676	1.7501e-05	0.000914165	3.05927e-05	0.00135465	0.000744823
85-89	0.00128366	0.00258121	2.15929e-05	0.00138414	4.0086e-05	0.00213124	0.00118287
>90	0.00230584	0.00484651	2.54475e-05	0.00220913	4.76949e-05	0.00361057	0.001986

## Sheet: ST2
Supplementary Table 2: Raw mortality data for Figure 2
Fig 2A: Worldwide mortality rates for malaria reported in 2000 , 2010 , and 2019 by the WHO
age	2019	2010	2000
<5	0.000403473	0.000710839	0.000997152
5-14	2.58891e-05	3.11786e-05	2.98017e-05
15-29	1.26424e-05	1.36791e-05	1.27645e-05
30-49	1.29509e-05	1.48351e-05	1.29454e-05
50-59	2.43247e-05	2.87787e-05	3.05125e-05
60-69	3.90022e-05	5.11897e-05	4.87389e-05
>69	3.70248e-05	3.44598e-05	3.41185e-05
Fig2B: Mortality rates for measles reported by the WHO in France in 1950 before vaccination, and worldwide in 2000 and 2019
age	France 1950	World 2000	World 2019
<5	5.04923e-05	0.00079544	0.000213059
5-14	1.98696e-06	5.04477e-05	1.81357e-05
15-29	6.26606e-07	5.96299e-07	1.40908e-07
30-49	0	8.97867e-08	6.9088e-08
50-59	0	2.10998e-08	6.13177e-09
60-69	0	5.85382e-09	5.21443e-09
>69	0	1.86033e-08	9.04864e-09

## Sheet: ST3
Supplementary Table 3: Raw mortality data for Figure 3
Fig3: Mortality rates observed in USA for the 1918 influenza pandemic. seasonal influenza pneumonia in 1912 and in 1924. and excess of mortality for the 1918 pandemic compared with 1912 (data from ref 20)
AGE	1918	1912	1924	1918-1912
<1	0.023	0.015	0.012	0.008
1-4	0.0072	0.0023	0.0015	0.0049
5-14	0.0017	0.0002	0.0002	0.0015
15-24	0.0058	0.00026	0.00032	0.00554
25-34	0.01	0.00041	0.00041	0.00959
35-44	0.0055	0.00069	0.00068	0.00481
45-54	0.0034	0.0011	0.001	0.0023
55-64	0.0038	0.0022	0.0017	0.0016
65-74	0.0064	0.0049	0.0038	0.0015
>74	0.016	0.016	0.014	0.0000001

## Sheet: ST4
Supplementary Table 4: Raw mortality data for Figure 4
Fig4: Mortality rates worlwide for the 2020 COVID-19 pandemic (data from ref 10)
Age Group	IFR in %
0-4	0.003
5-9	0.001
10-14	0.001
15-19	0.003
20-24	0.006
25-29	0.013
30-34	0.024
35-39	0.04
40-44	0.075
45-49	0.121
50-54	0.207
55-59	0.323
60-64	0.456
65-69	1.075
70-74	1.674
75-79	3.203
80+	8.292
